# Supplementary material for: Selection of Solubility Enhancement Technologies for S-892216, a Novel COVID-19 Drug Candidate
Source: Pharmaceutics. 2025 Dec 18;17(12):1627. doi: 10.3390/pharmaceutics17121627 (PMC12737236; doi:10.3390/pharmaceutics17121627)
Supplement: Supplementary file 1 [file pharmaceutics-17-01627-s001.zip]

Archive with 1 entries (1 files):
- pharmaceutics-3969577-supplementary.pdf
